# Supplementary material for: Aptasensor for the Detection of Mycobacterium tuberculosis in Sputum Utilising CFP10-ESAT6 Protein as a Selective Biomarker
Source: Nanomaterials (Basel). 2021 Sep 20;11(9):2446. doi: 10.3390/nano11092446 (PMC8470133; doi:10.3390/nano11092446)
Supplement: Supplementary file 1 [file nanomaterials-11-02446-s001.zip]

Archive with 1 entries (1 files):
- nanomaterials-1367174-supplementary.pdf
